# Supplementary material for: Influence of Mediterranean Diet on Sexual Function in People with Metabolic Syndrome: A Narrative Review
Source: Nutrients. 2024 Oct 6;16(19):3397. doi: 10.3390/nu16193397 (PMC11479179; doi:10.3390/nu16193397)
Supplement: Supplementary file 1 [file nutrients-16-03397-s001.zip]

Archive with 1 entries (1 files):
- nutrients-3215227-supplementary.pdf
